# Supplementary material for: Paternal Uniparental Isodisomy of Chromosome 2 in a Patient with CNGA3-Associated Autosomal Recessive Achromatopsia
Source: Int J Mol Sci. 2021 Jul 22;22(15):7842. doi: 10.3390/ijms22157842 (PMC8346044; doi:10.3390/ijms22157842)
Supplement: Supplementary file 1 [file ijms-22-07842-s001.zip]

Archive with 1 entries (1 files):
- ijms-1282533-supplementary.pdf
